# Supplementary material for: Functional Variation in RGS12 Should Not Preclude Methylphenidate Use in Bipolar Disorder with Established Mood Stabilization: Preclinical Evidence
Source: Int J Mol Sci. 2025 Dec 12;26(24):11993. doi: 10.3390/ijms262411993 (PMC12733212; doi:10.3390/ijms262411993)
Supplement: Supplementary file 1 [file ijms-26-11993-s001.zip]

Archive with 1 entries (1 files):
- ijms-4018637-supplementary.xlsx
