# Supplementary material for: Functional Variation in RGS12 Should Not Preclude Methylphenidate Use in Bipolar Disorder with Established Mood Stabilization: Preclinical Evidence
Source: Int J Mol Sci. 2025 Dec 12;26(24):11993. doi: 10.3390/ijms262411993 (PMC12733212; doi:10.3390/ijms262411993)
Supplement: Supplementary file 1 [file ijms-26-11993-s001.zip › ijms-4018637-supplementary.xlsx]

## Sheet: Table S1
Table S1. ClinVar data 30 November 2025.
Name	Gene(s)	Protein change	Domain location of protein change	Condition(s)	Accession	GRCh37 Chromosome	GRCh37 Location	GRCh38 Chromosome	GRCh38 Location	VariationID	AlleleID(s)	dbSNP ID	Canonical SPDI	Variant type	Molecular consequence	Germline classification	Germline date last evaluated	Germline review status	Somatic clinical impact	Somatic clinical impact date last evaluated	Somatic clinical impact review status	Oncogenicity classification	Oncogenicity date last evaluated	Oncogenicity review status
NM_001394154.1(RGS12):c.28C>T (p.Arg10Cys)	RGS12	R10C		not specified	VCV003432878	4	3317925	4	3316198	3432878	3586295		NC_000004.12:3316197:C:T	single nucleotide variant	missense variant	Uncertain significance	Jul 22, 2024	criteria provided, single submitter
NM_001394154.1(RGS12):c.29G>A (p.Arg10His)	RGS12	R10H		not specified	VCV003945275	4	3317926	4	3316199	3945275	4058412		NC_000004.12:3316198:G:A	single nucleotide variant	missense variant	Uncertain significance	Jun 7, 2025	criteria provided, single submitter
NM_001394154.1(RGS12):c.44C>T (p.Pro15Leu)	RGS12	P15L		not specified	VCV003314082	4	3317941	4	3316214	3314082	3472800		NC_000004.12:3316213:C:T	single nucleotide variant	missense variant	Uncertain significance	Apr 19, 2024	criteria provided, single submitter
NM_001394154.1(RGS12):c.56G>A (p.Arg19Lys)	RGS12	R19K		not specified	VCV003432896	4	3317953	4	3316226	3432896	3586313		NC_000004.12:3316225:G:A	single nucleotide variant	missense variant	Uncertain significance	Oct 16, 2024	criteria provided, single submitter
NM_001394154.1(RGS12):c.61C>T (p.Arg21Trp)	RGS12	R21W		not specified	VCV003314092	4	3317958	4	3316231	3314092	3472810		NC_000004.12:3316230:C:T	single nucleotide variant	missense variant	Uncertain significance	Jun 11, 2024	criteria provided, single submitter
NM_001394154.1(RGS12):c.65G>A (p.Ser22Asn)	RGS12	S22N		not specified	VCV003153821	4	3317962	4	3316235	3153821	3309179	rs370267778	NC_000004.12:3316234:G:A	single nucleotide variant	missense variant	Uncertain significance	Feb 12, 2024	criteria provided, single submitter
NM_001394154.1(RGS12):c.80G>A (p.Arg27Gln)	RGS12	R27Q		not specified	VCV003153823	4	3317977	4	3316250	3153823	3309181	rs144806041	NC_000004.12:3316249:G:A	single nucleotide variant	missense variant	Uncertain significance	Sep 26, 2023	criteria provided, single submitter
NM_001394154.1(RGS12):c.89C>T (p.Ala30Val)	RGS12	A30V	PDZ domain	not specified	VCV003432880	4	3317986	4	3316259	3432880	3586297		NC_000004.12:3316258:C:T	single nucleotide variant	missense variant	Uncertain significance	Oct 7, 2024	criteria provided, single submitter
NM_001394154.1(RGS12):c.130C>T (p.Leu44Phe)	RGS12	L44F	PDZ domain	not specified	VCV003945280	4	3318027	4	3316300	3945280	4058417		NC_000004.12:3316299:C:T	single nucleotide variant	missense variant	Uncertain significance	Apr 25, 2025	criteria provided, single submitter
NM_001394154.1(RGS12):c.173T>C (p.Leu58Pro)	RGS12	L58P	PDZ domain	not specified	VCV003945303	4	3318070	4	3316343	3945303	4058440		NC_000004.12:3316342:T:C	single nucleotide variant	missense variant	Uncertain significance	Jun 7, 2025	criteria provided, single submitter
NM_001394154.1(RGS12):c.244A>G (p.Lys82Glu)	RGS12	K82E	PDZ domain	not specified	VCV003432893	4	3318141	4	3316414	3432893	3586310		NC_000004.12:3316413:A:G	single nucleotide variant	missense variant	Uncertain significance	Sep 3, 2024	criteria provided, single submitter
NM_001394154.1(RGS12):c.250A>T (p.Ile84Phe)	RGS12	I84F	PDZ domain	not specified	VCV004153665	4	3318147	4	3316420	4153665	4261908		NC_000004.12:3316419:A:T	single nucleotide variant	missense variant	Uncertain significance	Jul 31, 2025	criteria provided, single submitter
NM_001394154.1(RGS12):c.298G>A (p.Gly100Ser)	RGS12	G100S		not specified	VCV003153802	4	3318195	4	3316468	3153802	3309160	rs144976826	NC_000004.12:3316467:G:A	single nucleotide variant	missense variant	Uncertain significance	Oct 13, 2023	criteria provided, single submitter
NM_001394154.1(RGS12):c.304T>C (p.Phe102Leu)	RGS12	F102L		not specified	VCV002609952	4	3318201	4	3316474	2609952	2769745	rs751007677	NC_000004.12:3316473:T:C	single nucleotide variant	missense variant	Likely benign	Jul 5, 2023	criteria provided, single submitter
NM_001394154.1(RGS12):c.307G>C (p.Glu103Gln)	RGS12	E103Q		not specified	VCV004153675	4	3318204	4	3316477	4153675	4261918		NC_000004.12:3316476:G:C	single nucleotide variant	missense variant	Uncertain significance	Sep 9, 2025	criteria provided, single submitter
NM_001394154.1(RGS12):c.319A>T (p.Ser107Cys)	RGS12	S107C		not specified	VCV003153804	4	3318216	4	3316489	3153804	3309162	rs747380453	NC_000004.12:3316488:A:T	single nucleotide variant	missense variant	Uncertain significance	Oct 17, 2023	criteria provided, single submitter
NM_001394154.1(RGS12):c.327A>C (p.Glu109Asp)	RGS12	E109D		not specified	VCV003153806	4	3318224	4	3316497	3153806	3309164	rs748359816	NC_000004.12:3316496:A:C	single nucleotide variant	missense variant	Uncertain significance	Jan 30, 2024	criteria provided, single submitter
NM_001394154.1(RGS12):c.341A>G (p.Tyr114Cys)	RGS12	Y114C		not specified	VCV003153807	4	3318238	4	3316511	3153807	3309165	rs770854466	NC_000004.12:3316510:A:G	single nucleotide variant	missense variant	Uncertain significance	Jan 29, 2024	criteria provided, single submitter
NM_001394154.1(RGS12):c.345A>T (p.Glu115Asp)	RGS12	E115D		not specified	VCV004153633	4	3318242	4	3316515	4153633	4265339		NC_000004.12:3316514:A:T	single nucleotide variant	missense variant	Uncertain significance	Sep 11, 2025	criteria provided, single submitter
NM_001394154.1(RGS12):c.349A>G (p.Lys117Glu)	RGS12	K117E		not specified	VCV003788743	4	3318246	4	3316519	3788743	3902540		NC_000004.12:3316518:A:G	single nucleotide variant	missense variant	Uncertain significance	Dec 30, 2024	criteria provided, single submitter
NM_001394154.1(RGS12):c.353G>T (p.Gly118Val)	RGS12	G118V		not specified	VCV004153668	4	3318250	4	3316523	4153668	4261911		NC_000004.12:3316522:G:T	single nucleotide variant	missense variant	Uncertain significance	Aug 27, 2025	criteria provided, single submitter
NM_001394154.1(RGS12):c.356G>T (p.Trp119Leu)	RGS12	W119L		not specified	VCV004153634	4	3318253	4	3316526	4153634	4265340		NC_000004.12:3316525:G:T	single nucleotide variant	missense variant	Uncertain significance	Sep 11, 2025	criteria provided, single submitter
NM_001394154.1(RGS12):c.407G>A (p.Arg136Gln)	RGS12	R136Q		not specified	VCV004153671	4	3318304	4	3316577	4153671	4261914		NC_000004.12:3316576:G:A	single nucleotide variant	missense variant	Uncertain significance	Aug 30, 2025	criteria provided, single submitter
NM_001394154.1(RGS12):c.446T>A (p.Met149Lys)	RGS12	M149K		not specified	VCV003788746	4	3318343	4	3316616	3788746	3902543		NC_000004.12:3316615:T:A	single nucleotide variant	missense variant	Uncertain significance	Feb 4, 2025	criteria provided, single submitter
NM_001394154.1(RGS12):c.473C>T (p.Ala158Val)	RGS12	A158V		not specified	VCV004153631	4	3318370	4	3316643	4153631	4265337		NC_000004.12:3316642:C:T	single nucleotide variant	missense variant	Uncertain significance	Aug 30, 2025	criteria provided, single submitter
NM_001394154.1(RGS12):c.521C>T (p.Ser174Leu)	RGS12	S174L		not specified	VCV003432874	4	3318418	4	3316691	3432874	3586291		NC_000004.12:3316690:C:T	single nucleotide variant	missense variant	Uncertain significance	Jul 7, 2024	criteria provided, single submitter
NM_001394154.1(RGS12):c.533G>T (p.Arg178Leu)	RGS12	R178L		not specified	VCV003945286	4	3318430	4	3316703	3945286	4058423		NC_000004.12:3316702:G:T	single nucleotide variant	missense variant	Uncertain significance	Apr 10, 2025	criteria provided, single submitter
NM_001394154.1(RGS12):c.590A>C (p.Glu197Ala)	RGS12	E197A		not specified	VCV003432885	4	3318487	4	3316760	3432885	3586302		NC_000004.12:3316759:A:C	single nucleotide variant	missense variant	Uncertain significance	Aug 14, 2024	criteria provided, single submitter
NM_001394154.1(RGS12):c.604G>A (p.Val202Ile)	RGS12	V202I		not specified	VCV003153819	4	3318501	4	3316774	3153819	3309177	rs2474255665	NC_000004.12:3316773:G:A	single nucleotide variant	missense variant	Uncertain significance	Feb 28, 2024	criteria provided, single submitter
NM_001394154.1(RGS12):c.605T>C (p.Val202Ala)	RGS12	V202A		not specified	VCV003153820	4	3318502	4	3316775	3153820	3309178	rs1724793919	NC_000004.12:3316774:T:C	single nucleotide variant	missense variant	Uncertain significance	Feb 12, 2024	criteria provided, single submitter
NM_001394154.1(RGS12):c.607A>T (p.Ile203Phe)	RGS12	I203F		not specified	VCV004153653	4	3318504	4	3316777	4153653	4261896		NC_000004.12:3316776:A:T	single nucleotide variant	missense variant	Uncertain significance	Aug 9, 2025	criteria provided, single submitter
NM_001394154.1(RGS12):c.611A>G (p.His204Arg)	RGS12	H204R		not specified	VCV003432899	4	3318508	4	3316781	3432899	3586316		NC_000004.12:3316780:A:G	single nucleotide variant	missense variant	Uncertain significance	Nov 21, 2024	criteria provided, single submitter
NM_001394154.1(RGS12):c.611A>T (p.His204Leu)	RGS12	H204L		not specified	VCV002473257	4	3318508	4	3316781	2473257	2449391	rs554044371	NC_000004.12:3316780:A:T	single nucleotide variant	missense variant	Uncertain significance	Jun 17, 2025	criteria provided, single submitter
NM_001394154.1(RGS12):c.614A>G (p.Asp205Gly)	RGS12	D205G		not specified	VCV003945301	4	3318511	4	3316784	3945301	4058438		NC_000004.12:3316783:A:G	single nucleotide variant	missense variant	Uncertain significance	May 29, 2025	criteria provided, single submitter
NM_001394154.1(RGS12):c.686C>T (p.Ala229Val)	RGS12	A229V	PTB domain	not specified	VCV002327475	4	3318583	4	3316856	2327475	2319819	rs779962906	NC_000004.12:3316855:C:T	single nucleotide variant	missense variant	Uncertain significance	Feb 13, 2025	criteria provided, single submitter
NM_001394154.1(RGS12):c.691A>G (p.Ile231Val)	RGS12	I231V	PTB domain	not specified	VCV003945283	4	3318588	4	3316861	3945283	4058420		NC_000004.12:3316860:A:G	single nucleotide variant	missense variant	Likely benign	May 6, 2025	criteria provided, single submitter
NM_001394154.1(RGS12):c.703T>G (p.Leu235Val)	RGS12	L235V	PTB domain	not specified	VCV004153650	4	3318600	4	3316873	4153650	4261893		NC_000004.12:3316872:T:G	single nucleotide variant	missense variant	Uncertain significance	Jun 17, 2025	criteria provided, single submitter
NM_001394154.1(RGS12):c.734C>G (p.Ser245Cys)	RGS12	S245C	PTB domain	not specified	VCV003153822	4	3318631	4	3316904	3153822	3309180	rs1724805632	NC_000004.12:3316903:C:G	single nucleotide variant	missense variant	Likely benign	Feb 27, 2024	criteria provided, single submitter
NM_001394154.1(RGS12):c.746C>T (p.Ser249Phe)	RGS12	S249F	PTB domain	not specified	VCV003432886	4	3318643	4	3316916	3432886	3586303		NC_000004.12:3316915:C:T	single nucleotide variant	missense variant	Uncertain significance	Jun 26, 2024	criteria provided, single submitter
NM_001394154.1(RGS12):c.766C>T (p.Arg256Cys)	RGS12	R256C	PTB domain	not specified	VCV003945288	4	3318663	4	3316936	3945288	4058425		NC_000004.12:3316935:C:T	single nucleotide variant	missense variant	Uncertain significance	Mar 18, 2025	criteria provided, single submitter
NM_001394154.1(RGS12):c.769G>T (p.Gly257Cys)	RGS12	G257C	PTB domain	not specified	VCV004153670	4	3318666	4	3316939	4153670	4261913		NC_000004.12:3316938:G:T	single nucleotide variant	missense variant	Uncertain significance	Aug 27, 2025	criteria provided, single submitter
NM_001394154.1(RGS12):c.778C>T (p.Arg260Trp)	RGS12	R260W	PTB domain	not specified	VCV003314083	4	3318675	4	3316948	3314083	3472801		NC_000004.12:3316947:C:T	single nucleotide variant	missense variant	Uncertain significance	Mar 26, 2024	criteria provided, single submitter
NM_001394154.1(RGS12):c.781C>T (p.Arg261Cys)	RGS12	R261C	PTB domain	not specified	VCV004153636	4	3318678	4	3316951	4153636	4265342		NC_000004.12:3316950:C:T	single nucleotide variant	missense variant	Uncertain significance	Aug 9, 2025	criteria provided, single submitter
NM_001394154.1(RGS12):c.782G>A (p.Arg261His)	RGS12	R261H	PTB domain	not specified	VCV004153666	4	3318679	4	3316952	4153666	4261909		NC_000004.12:3316951:G:A	single nucleotide variant	missense variant	Uncertain significance	Aug 11, 2025	criteria provided, single submitter
NM_001394154.1(RGS12):c.874G>A (p.Ala292Thr)	RGS12	A292T	PTB domain	not specified	VCV002314751	4	3318771	4	3317044	2314751	2303229	rs773699575	NC_000004.12:3317043:G:A	single nucleotide variant	missense variant	Uncertain significance	Sep 29, 2022	criteria provided, single submitter
NM_001394154.1(RGS12):c.889G>A (p.Glu297Lys)	RGS12	E297K	PTB domain	not specified	VCV004153662	4	3318786	4	3317059	4153662	4261905		NC_000004.12:3317058:G:A	single nucleotide variant	missense variant	Uncertain significance	Aug 20, 2025	criteria provided, single submitter
NM_001394154.1(RGS12):c.910G>A (p.Val304Met)	RGS12	V304M	PTB domain	not specified	VCV002231041	4	3318807	4	3317080	2231041	2226969	rs150593377	NC_000004.12:3317079:G:A	single nucleotide variant	missense variant	Uncertain significance	Jun 18, 2025	criteria provided, single submitter
NM_001394154.1(RGS12):c.917C>T (p.Pro306Leu)	RGS12	P306L	PTB domain	not specified	VCV003153824	4	3318814	4	3317087	3153824	3309182	rs779601274	NC_000004.12:3317086:C:T	single nucleotide variant	missense variant	Uncertain significance	Jan 4, 2024	criteria provided, single submitter
NM_001394154.1(RGS12):c.925C>T (p.Arg309Trp)	RGS12	R309W	PTB domain	not specified	VCV003314080	4	3318822	4	3317095	3314080	3472798		NC_000004.12:3317094:C:T	single nucleotide variant	missense variant	Uncertain significance	Apr 27, 2024	criteria provided, single submitter
NM_001394154.1(RGS12):c.949A>G (p.Met317Val)	RGS12	M317V	PTB domain	not specified	VCV002407159	4	3318846	4	3317119	2407159	2389082	rs201477940	NC_000004.12:3317118:A:G	single nucleotide variant	missense variant	Uncertain significance	Oct 12, 2022	criteria provided, single submitter
NM_001394154.1(RGS12):c.951G>A (p.Met317Ile)	RGS12	M317I	PTB domain	not specified	VCV004153664	4	3318848	4	3317121	4153664	4261907		NC_000004.12:3317120:G:A	single nucleotide variant	missense variant	Uncertain significance	Aug 28, 2025	criteria provided, single submitter
NM_001394154.1(RGS12):c.956C>T (p.Thr319Met)	RGS12	T319M	PTB domain	not specified	VCV003314076	4	3318853	4	3317126	3314076	3472794		NC_000004.12:3317125:C:T	single nucleotide variant	missense variant	Uncertain significance	Mar 15, 2024	criteria provided, single submitter
NM_001394154.1(RGS12):c.963C>G (p.Asp321Glu)	RGS12	D321E	PTB domain	not provided	VCV000715449	4	3318860	4	3317133	715449	720949	rs75068773	NC_000004.12:3317132:C:G	single nucleotide variant	missense variant	Likely benign	Aug 1, 2018	criteria provided, single submitter
NM_001394154.1(RGS12):c.964G>A (p.Asp322Asn)	RGS12	D322N	PTB domain	not specified	VCV003788741	4	3318861	4	3317134	3788741	3902538		NC_000004.12:3317133:G:A	single nucleotide variant	missense variant	Uncertain significance	Jan 23, 2025	criteria provided, single submitter
NM_001394154.1(RGS12):c.967G>A (p.Gly323Arg)	RGS12	G323R	PTB domain	not specified	VCV003153825	4	3318864	4	3317137	3153825	3309183	rs780725638	NC_000004.12:3317136:G:A	single nucleotide variant	missense variant	Uncertain significance	Feb 28, 2024	criteria provided, single submitter
NM_001394154.1(RGS12):c.989A>G (p.Glu330Gly)	RGS12	E330G	PTB domain	not specified	VCV003432887	4	3318886	4	3317159	3432887	3586304		NC_000004.12:3317158:A:G	single nucleotide variant	missense variant	Uncertain significance	Jul 2, 2024	criteria provided, single submitter
NM_001394154.1(RGS12):c.994G>A (p.Ala332Thr)	RGS12	A332T	PTB domain	not specified	VCV002221826	4	3318891	4	3317164	2221826	2217754	rs145505565	NC_000004.12:3317163:G:A	single nucleotide variant	missense variant	Uncertain significance	Jul 30, 2024	criteria provided, single submitter
NM_001394154.1(RGS12):c.995C>A (p.Ala332Asp)	RGS12	A332D	PTB domain	not specified	VCV003432884	4	3318892	4	3317165	3432884	3586301		NC_000004.12:3317164:C:A	single nucleotide variant	missense variant	Uncertain significance	Jul 30, 2024	criteria provided, single submitter
NM_001394154.1(RGS12):c.1035C>G (p.Asp345Glu)	RGS12	D345E	PTB domain	not specified	VCV002337467	4	3318932	4	3317205	2337467	2319006	rs1437366588	NC_000004.12:3317204:C:G	single nucleotide variant	missense variant	Uncertain significance	Dec 19, 2022	criteria provided, single submitter
NM_001394154.1(RGS12):c.1069C>T (p.Arg357Trp)	RGS12	R357W	PTB domain	not specified	VCV004153640	4	3318966	4	3317239	4153640	4265346		NC_000004.12:3317238:C:T	single nucleotide variant	missense variant	Uncertain significance	Aug 24, 2025	criteria provided, single submitter
NM_001394154.1(RGS12):c.1070G>T (p.Arg357Leu)	RGS12	R357L	PTB domain	not specified	VCV002477718	4	3318967	4	3317240	2477718	2450342	rs375410795	NC_000004.12:3317239:G:T	single nucleotide variant	missense variant	Uncertain significance	Jan 23, 2023	criteria provided, single submitter
NM_001394154.1(RGS12):c.1091C>T (p.Thr364Met)	RGS12	T364M	PTB domain	not specified	VCV003314078	4	3318988	4	3317261	3314078	3472796		NC_000004.12:3317260:C:T	single nucleotide variant	missense variant	Uncertain significance	Jun 10, 2024	criteria provided, single submitter
NM_001394154.1(RGS12):c.1115G>C (p.Cys372Ser)	RGS12	C372S	PTB domain	not specified	VCV002310994	4	3319012	4	3317285	2310994	2295164	rs2474259398	NC_000004.12:3317284:G:C	single nucleotide variant	missense variant	Uncertain significance	Sep 7, 2022	criteria provided, single submitter
NM_001394154.1(RGS12):c.1130C>T (p.Ala377Val)	RGS12	A377V		not specified	VCV002265963	4	3319027	4	3317300	2265963	2259688	rs148633904	NC_000004.12:3317299:C:T	single nucleotide variant	missense variant	Uncertain significance	Jul 9, 2024	criteria provided, single submitter
NM_001394154.1(RGS12):c.1138C>T (p.Leu380Phe)	RGS12	L380F		not specified	VCV003153786	4	3319035	4	3317308	3153786	3309144	rs1341540921	NC_000004.12:3317307:C:T	single nucleotide variant	missense variant	Uncertain significance	Sep 29, 2023	criteria provided, single submitter
NM_001394154.1(RGS12):c.1144G>A (p.Val382Ile)	RGS12	V382I		not specified	VCV004153632	4	3319041	4	3317314	4153632	4265338		NC_000004.12:3317313:G:A	single nucleotide variant	missense variant	Uncertain significance	Jul 15, 2025	criteria provided, single submitter
NM_001394154.1(RGS12):c.1144G>T (p.Val382Phe)	RGS12	V382F		not specified	VCV003945291	4	3319041	4	3317314	3945291	4058428		NC_000004.12:3317313:G:T	single nucleotide variant	missense variant	Uncertain significance	Mar 26, 2025	criteria provided, single submitter
NM_001394154.1(RGS12):c.1172G>A (p.Arg391Gln)	RGS12	R391Q		not specified	VCV002332206	4	3319069	4	3317342	2332206	2321092	rs566876780	NC_000004.12:3317341:G:A	single nucleotide variant	missense variant	Uncertain significance	Aug 8, 2022	criteria provided, single submitter
NM_001394154.1(RGS12):c.1207C>T (p.Arg403Cys)	RGS12	R403C		not specified	VCV003432881	4	3319104	4	3317377	3432881	3586298		NC_000004.12:3317376:C:T	single nucleotide variant	missense variant	Uncertain significance	Sep 26, 2024	criteria provided, single submitter
NM_001394154.1(RGS12):c.1208G>A (p.Arg403His)	RGS12	R403H		not specified	VCV002269661	4	3319105	4	3317378	2269661	2257334	rs374990339	NC_000004.12:3317377:G:A	single nucleotide variant	missense variant	Uncertain significance	Jan 10, 2025	criteria provided, single submitter
NM_001394154.1(RGS12):c.1210G>T (p.Ala404Ser)	RGS12	A404S		not specified	VCV004153635	4	3319107	4	3317380	4153635	4265341		NC_000004.12:3317379:G:T	single nucleotide variant	missense variant	Uncertain significance	Aug 1, 2025	criteria provided, single submitter
NM_001394154.1(RGS12):c.1219G>A (p.Asp407Asn)	RGS12	D407N		not specified	VCV003314089	4	3319116	4	3317389	3314089	3472807		NC_000004.12:3317388:G:A	single nucleotide variant	missense variant	Uncertain significance	May 24, 2024	criteria provided, single submitter
NM_001394154.1(RGS12):c.1256G>T (p.Ser419Ile)	RGS12	S419I		not specified	VCV003153787	4	3319153	4	3317426	3153787	3309145	rs2474260590	NC_000004.12:3317425:G:T	single nucleotide variant	missense variant	Uncertain significance	Jan 4, 2024	criteria provided, single submitter
NM_001394154.1(RGS12):c.1273G>A (p.Gly425Ser)	RGS12	G425S		not specified	VCV002304242	4	3319170	4	3317443	2304242	2290137	rs757227717	NC_000004.12:3317442:G:A	single nucleotide variant	missense variant	Uncertain significance	Aug 1, 2022	criteria provided, single submitter
NM_001394154.1(RGS12):c.1309C>T (p.Arg437Trp)	RGS12	R437W		not specified	VCV003432873	4	3319206	4	3317479	3432873	3586290		NC_000004.12:3317478:C:T	single nucleotide variant	missense variant	Uncertain significance	Aug 10, 2024	criteria provided, single submitter
NM_001394154.1(RGS12):c.1340C>T (p.Ser447Leu)	RGS12	S447L		not specified	VCV002530529	4	3319237	4	3317510	2530529	2699072	rs753058839	NC_000004.12:3317509:C:T	single nucleotide variant	missense variant	Uncertain significance	Mar 28, 2023	criteria provided, single submitter
NM_001394154.1(RGS12):c.1351G>A (p.Gly451Ser)	RGS12	G451S		not specified	VCV002551282	4	3319248	4	3317521	2551282	2721577	rs370026603	NC_000004.12:3317520:G:A	single nucleotide variant	missense variant	Uncertain significance	May 24, 2023	criteria provided, single submitter
NM_001394154.1(RGS12):c.1354C>A (p.Pro452Thr)	RGS12	P452T		not specified	VCV003314090	4	3319251	4	3317524	3314090	3472808		NC_000004.12:3317523:C:A	single nucleotide variant	missense variant	Uncertain significance	May 30, 2024	criteria provided, single submitter
NM_001394154.1(RGS12):c.1357G>A (p.Gly453Arg)	RGS12	G453R		not specified	VCV002210567	4	3319254	4	3317527	2210567	2197902	rs1220399165	NC_000004.12:3317526:G:A	single nucleotide variant	missense variant	Uncertain significance	Oct 3, 2022	criteria provided, single submitter
NM_001394154.1(RGS12):c.1374C>A (p.Asp458Glu)	RGS12	D458E			VCV004305382	4	3319271	4	3317544	4305382	4419627		NC_000004.12:3317543:C:A	single nucleotide variant	missense variant
NM_001394154.1(RGS12):c.1390G>C (p.Gly464Arg)	RGS12	G464R		not specified	VCV003432888	4	3319287	4	3317560	3432888	3586305		NC_000004.12:3317559:G:C	single nucleotide variant	missense variant	Uncertain significance	Jul 2, 2024	criteria provided, single submitter
NM_001394154.1(RGS12):c.1393G>A (p.Ala465Thr)	RGS12	A465T		not specified	VCV003153788	4	3319290	4	3317563	3153788	3309146	rs772585191	NC_000004.12:3317562:G:A	single nucleotide variant	missense variant	Likely benign	Nov 9, 2023	criteria provided, single submitter
NM_001394154.1(RGS12):c.1403G>C (p.Trp468Ser)	RGS12	W468S		not specified	VCV002511318	4	3319300	4	3317573	2511318	2673666	rs148700456	NC_000004.12:3317572:G:C	single nucleotide variant	missense variant	Uncertain significance	May 23, 2023	criteria provided, single submitter
NM_001394154.1(RGS12):c.1405G>A (p.Gly469Ser)	RGS12	G469S		not specified	VCV003153789	4	3319302	4	3317575	3153789	3309147	rs764405169	NC_000004.12:3317574:G:A	single nucleotide variant	missense variant	Uncertain significance	Feb 26, 2024	criteria provided, single submitter
NM_001394154.1(RGS12):c.1409C>G (p.Ala470Gly)	RGS12	A470G		not specified	VCV002459633	4	3319306	4	3317579	2459633	2431864	rs200806401	NC_000004.12:3317578:C:G	single nucleotide variant	missense variant	Uncertain significance	Apr 19, 2025	criteria provided, single submitter
NM_001394154.1(RGS12):c.1433C>T (p.Pro478Leu)	RGS12	P478L		not specified	VCV004153639	4	3319330	4	3317603	4153639	4265345		NC_000004.12:3317602:C:T	single nucleotide variant	missense variant	Uncertain significance	Aug 1, 2025	criteria provided, single submitter
NM_001394154.1(RGS12):c.1441G>A (p.Glu481Lys)	RGS12	E481K		not specified	VCV004153659	4	3319338	4	3317611	4153659	4261902		NC_000004.12:3317610:G:A	single nucleotide variant	missense variant	Uncertain significance	Aug 25, 2025	criteria provided, single submitter
NM_001394154.1(RGS12):c.1465G>A (p.Ala489Thr)	RGS12	A489T		not specified	VCV003432877	4	3319362	4	3317635	3432877	3586294		NC_000004.12:3317634:G:A	single nucleotide variant	missense variant	Uncertain significance	Oct 17, 2024	criteria provided, single submitter
NM_001394154.1(RGS12):c.1481G>C (p.Arg494Thr)	RGS12	R494T		not specified	VCV002219349	4	3319378	4	3317651	2219349	2210556	rs139665491	NC_000004.12:3317650:G:C	single nucleotide variant	missense variant	Uncertain significance	Jun 6, 2025	criteria provided, single submitter
NM_001394154.1(RGS12):c.1493T>C (p.Leu498Pro)	RGS12	L498P		not specified	VCV003432890	4	3319390	4	3317663	3432890	3586307		NC_000004.12:3317662:T:C	single nucleotide variant	missense variant	Uncertain significance	Jul 9, 2024	criteria provided, single submitter
NM_001394154.1(RGS12):c.1498A>G (p.Lys500Glu)	RGS12	K500E		not specified	VCV003432897	4	3319395	4	3317668	3432897	3586314		NC_000004.12:3317667:A:G	single nucleotide variant	missense variant	Uncertain significance	Oct 29, 2024	criteria provided, single submitter
NM_001394154.1(RGS12):c.1513G>T (p.Ala505Ser)	RGS12	A505S		not specified	VCV004153672	4	3319410	4	3317683	4153672	4261915		NC_000004.12:3317682:G:T	single nucleotide variant	missense variant	Uncertain significance	Aug 30, 2025	criteria provided, single submitter
NM_001394154.1(RGS12):c.1528G>A (p.Val510Met)	RGS12	V510M		not specified	VCV003153790	4	3319425	4	3317698	3153790	3309148	rs1182487493	NC_000004.12:3317697:G:A	single nucleotide variant	missense variant	Uncertain significance	Mar 8, 2024	criteria provided, single submitter
NM_001394154.1(RGS12):c.1534C>G (p.Pro512Ala)	RGS12	P512A		not specified	VCV004153667	4	3319431	4	3317704	4153667	4261910		NC_000004.12:3317703:C:G	single nucleotide variant	missense variant	Uncertain significance	Aug 23, 2025	criteria provided, single submitter
NM_001394154.1(RGS12):c.1561C>A (p.Pro521Thr)	RGS12	P521T		not specified	VCV002394026	4	3319458	4	3317731	2394026	2377962	rs561441862	NC_000004.12:3317730:C:A	single nucleotide variant	missense variant	Uncertain significance	Oct 27, 2022	criteria provided, single submitter
NM_001394154.1(RGS12):c.1562C>A (p.Pro521His)	RGS12	P521H		not specified	VCV003432895	4	3319459	4	3317732	3432895	3586312		NC_000004.12:3317731:C:A	single nucleotide variant	missense variant	Uncertain significance	Oct 6, 2024	criteria provided, single submitter
NM_001394154.1(RGS12):c.1582G>A (p.Gly528Ser)	RGS12	G528S		not specified	VCV004153673	4	3319479	4	3317752	4153673	4261916		NC_000004.12:3317751:G:A	single nucleotide variant	missense variant	Uncertain significance	Aug 31, 2025	criteria provided, single submitter
NM_001394154.1(RGS12):c.1630C>T (p.Arg544Trp)	RGS12	R544W		not specified	VCV003153791	4	3319527	4	3317800	3153791	3309149	rs370188931	NC_000004.12:3317799:C:T	single nucleotide variant	missense variant	Uncertain significance	Sep 26, 2022	criteria provided, single submitter
NM_001394154.1(RGS12):c.1642T>C (p.Cys548Arg)	RGS12	C548R		not specified	VCV003788748	4	3319539	4	3317812	3788748	3902545		NC_000004.12:3317811:T:C	single nucleotide variant	missense variant	Uncertain significance	Mar 8, 2025	criteria provided, single submitter
NM_001394154.1(RGS12):c.1675G>T (p.Asp559Tyr)	RGS12	D559Y		not specified	VCV003153792	4	3319572	4	3317845	3153792	3309150	rs2474264583	NC_000004.12:3317844:G:T	single nucleotide variant	missense variant	Uncertain significance	Sep 22, 2023	criteria provided, single submitter
NM_001394154.1(RGS12):c.1684G>A (p.Asp562Asn)	RGS12	D562N		not specified	VCV003788749	4	3319581	4	3317854	3788749	3902546		NC_000004.12:3317853:G:A	single nucleotide variant	missense variant	Uncertain significance	Mar 10, 2025	criteria provided, single submitter
NM_001394154.1(RGS12):c.1699A>G (p.Ile567Val)	RGS12	I567V		not specified	VCV004153654	4	3319596	4	3317869	4153654	4261897		NC_000004.12:3317868:A:G	single nucleotide variant	missense variant	Likely benign	Jun 19, 2025	criteria provided, single submitter
NM_001394154.1(RGS12):c.1771G>A (p.Ala591Thr)	RGS12	A591T		not specified	VCV003945304	4	3319668	4	3317941	3945304	4058441		NC_000004.12:3317940:G:A	single nucleotide variant	missense variant	Uncertain significance	Jun 7, 2025	criteria provided, single submitter
NM_001394154.1(RGS12):c.1777C>T (p.Pro593Ser)	RGS12	P593S		not specified	VCV003153793	4	3319674	4	3317947	3153793	3309151	rs545077720	NC_000004.12:3317946:C:T	single nucleotide variant	missense variant	Uncertain significance	Oct 14, 2023	criteria provided, single submitter
NM_001394154.1(RGS12):c.1778C>T (p.Pro593Leu)	RGS12	P593L		not specified	VCV003432900	4	3319675	4	3317948	3432900	3586317		NC_000004.12:3317947:C:T	single nucleotide variant	missense variant	Uncertain significance	Nov 26, 2024	criteria provided, single submitter
NM_001394154.1(RGS12):c.1790C>T (p.Ala597Val)	RGS12	A597V		not specified	VCV003153795	4	3319687	4	3317960	3153795	3309153	rs146835102	NC_000004.12:3317959:C:T	single nucleotide variant	missense variant	Uncertain significance	Nov 13, 2024	criteria provided, single submitter
NM_001394154.1(RGS12):c.1793C>G (p.Pro598Arg)	RGS12	P598R		not specified	VCV002205865	4	3319690	4	3317963	2205865	2193211	rs754357222	NC_000004.12:3317962:C:G	single nucleotide variant	missense variant	Uncertain significance	Oct 3, 2022	criteria provided, single submitter
NM_001394154.1(RGS12):c.1816G>A (p.Ala606Thr)	RGS12	A606T		not specified	VCV003432891	4	3319713	4	3317986	3432891	3586308		NC_000004.12:3317985:G:A	single nucleotide variant	missense variant	Uncertain significance	Jul 14, 2024	criteria provided, single submitter
NM_001394154.1(RGS12):c.1817C>T (p.Ala606Val)	RGS12	A606V		not specified	VCV003788744	4	3319714	4	3317987	3788744	3902541		NC_000004.12:3317986:C:T	single nucleotide variant	missense variant	Uncertain significance	Jan 21, 2025	criteria provided, single submitter
NM_001394154.1(RGS12):c.1847A>T (p.His616Leu)	RGS12	H616L		not specified	VCV003945295	4	3319744	4	3318017	3945295	4058432		NC_000004.12:3318016:A:T	single nucleotide variant	missense variant	Uncertain significance	Apr 15, 2025	criteria provided, single submitter
NM_001394154.1(RGS12):c.1892T>C (p.Phe631Ser)	RGS12	F631S		not specified	VCV003945276	4	3344674	4	3342947	3945276	4058413		NC_000004.12:3342946:T:C	single nucleotide variant	missense variant	Uncertain significance	Apr 28, 2025	criteria provided, single submitter
NM_001394154.1(RGS12):c.1927C>T (p.Arg643Cys)	RGS12	R643C		not specified	VCV002374233	4	3344709	4	3342982	2374233	2369868	rs778847850	NC_000004.12:3342981:C:T	single nucleotide variant	missense variant	Uncertain significance	Dec 4, 2024	criteria provided, single submitter
NM_001394154.1(RGS12):c.1939C>T (p.Arg647Trp)	RGS12	R647W		not specified	VCV003432889	4	3344721	4	3342994	3432889	3586306		NC_000004.12:3342993:C:T	single nucleotide variant	missense variant	Uncertain significance	Jul 6, 2024	criteria provided, single submitter
NM_001394154.1(RGS12):c.1940G>A (p.Arg647Gln)	RGS12	R647Q		not specified	VCV003153796	4	3344722	4	3342995	3153796	3309154	rs979908968	NC_000004.12:3342994:G:A	single nucleotide variant	missense variant	Uncertain significance	Jan 4, 2024	criteria provided, single submitter
NM_001394154.1(RGS12):c.1945T>A (p.Ser649Thr)	RGS12	S649T		not specified	VCV004153661	4	3344727	4	3343000	4153661	4261904		NC_000004.12:3342999:T:A	single nucleotide variant	missense variant	Uncertain significance	Aug 21, 2025	criteria provided, single submitter
NM_001394154.1(RGS12):c.1993C>G (p.Leu665Val)	RGS12	L665V		not specified	VCV004153663	4	3344775	4	3343048	4153663	4261906		NC_000004.12:3343047:C:G	single nucleotide variant	missense variant	Uncertain significance	Jun 17, 2025	criteria provided, single submitter
NM_001394154.1(RGS12):c.2030G>T (p.Gly677Val)	RGS12	G677V		not specified	VCV003788737	4	3415808	4	3414081	3788737	3902534		NC_000004.12:3414080:G:T	single nucleotide variant	missense variant|5 prime UTR variant	Uncertain significance	Jan 31, 2025	criteria provided, single submitter
NM_001394154.1(RGS12):c.2035G>A (p.Asp679Asn)	RGS12	D679N		not specified	VCV003432894	4	3415813	4	3414086	3432894	3586311		NC_000004.12:3414085:G:A	single nucleotide variant	missense variant|5 prime UTR variant	Uncertain significance	Sep 27, 2024	criteria provided, single submitter
NM_001394154.1(RGS12):c.2050G>A (p.Val684Ile)	RGS12	V684I		not specified	VCV003314081	4	3415828	4	3414101	3314081	3472799		NC_000004.12:3414100:G:A	single nucleotide variant	missense variant|5 prime UTR variant	Uncertain significance	May 13, 2024	criteria provided, single submitter
NM_001394154.1(RGS12):c.2092G>C (p.Val698Leu)	RGS12	V698L		not specified	VCV002541062	4	3415870	4	3414143	2541062	2708721	rs772460923	NC_000004.12:3414142:G:C	single nucleotide variant	missense variant|5 prime UTR variant	Uncertain significance	Apr 26, 2023	criteria provided, single submitter
NM_001394154.1(RGS12):c.2104C>T (p.Arg702Trp)	RGS12	R702W		not specified	VCV003432875	4	3415882	4	3414155	3432875	3586292		NC_000004.12:3414154:C:T	single nucleotide variant	missense variant|5 prime UTR variant	Uncertain significance	Sep 24, 2024	criteria provided, single submitter
NM_001394154.1(RGS12):c.2143T>A (p.Ser715Thr)	RGS12	S715T	RGS box	not specified	VCV003788747	4	3415921	4	3414194	3788747	3902544		NC_000004.12:3414193:T:A	single nucleotide variant	missense variant|5 prime UTR variant	Uncertain significance	Feb 14, 2025	criteria provided, single submitter
NM_001394154.1(RGS12):c.2170G>A (p.Val724Ile)	RGS12	V724I	RGS box	not specified	VCV003788740	4	3415948	4	3414221	3788740	3902537		NC_000004.12:3414220:G:A	single nucleotide variant	missense variant|5 prime UTR variant	Uncertain significance	Jan 1, 2025	criteria provided, single submitter
NM_001394154.1(RGS12):c.2188T>G (p.Ser730Ala)	RGS12	S730A	RGS box	not specified	VCV002471639	4	3415966	4	3414239	2471639	2449085	rs2474732987	NC_000004.12:3414238:T:G	single nucleotide variant	missense variant|5 prime UTR variant	Uncertain significance	Jan 26, 2023	criteria provided, single submitter
NM_001394154.1(RGS12):c.2218G>C (p.Glu740Gln)	RGS12	E740Q	RGS box	not specified	VCV003945300	4	3416506	4	3414779	3945300	4058437		NC_000004.12:3414778:G:C	single nucleotide variant	missense variant|5 prime UTR variant	Uncertain significance	May 19, 2025	criteria provided, single submitter
NM_001394154.1(RGS12):c.2246A>T (p.Glu749Val)	RGS12	E749V	RGS box	not specified	VCV003153797	4	3416534	4	3414807	3153797	3309155	rs2474738139	NC_000004.12:3414806:A:T	single nucleotide variant	missense variant|5 prime UTR variant	Uncertain significance	Jan 23, 2024	criteria provided, single submitter
NM_001394154.1(RGS12):c.2255A>G (p.Asn752Ser)	RGS12	N752S	RGS box	not specified	VCV003314077	4	3416543	4	3414816	3314077	3472795		NC_000004.12:3414815:A:G	single nucleotide variant	missense variant|5 prime UTR variant	Uncertain significance	Apr 8, 2024	criteria provided, single submitter
NM_001394154.1(RGS12):c.2300G>A (p.Arg767Gln)	RGS12	R767Q	RGS box	not specified	VCV003153798	4	3417721	4	3415994	3153798	3309156	rs541977869	NC_000004.12:3415993:G:A	single nucleotide variant	missense variant|5 prime UTR variant	Uncertain significance	Jan 30, 2024	criteria provided, single submitter
NM_001394154.1(RGS12):c.2353G>A (p.Asp785Asn)	RGS12	D785N	RGS box	not specified	VCV003945298	4	3417774	4	3416047	3945298	4058435		NC_000004.12:3416046:G:A	single nucleotide variant	missense variant|5 prime UTR variant	Uncertain significance	May 7, 2025	criteria provided, single submitter
NM_001394154.1(RGS12):c.2386C>T (p.Arg796Cys)	RGS12	R796C	RGS box	not specified	VCV002351268	4	3417807	4	3416080	2351268	2333099	rs200267242	NC_000004.12:3416079:C:T	single nucleotide variant	missense variant|5 prime UTR variant	Uncertain significance	Oct 29, 2024	criteria provided, single submitter
NM_001394154.1(RGS12):c.2387G>A (p.Arg796His)	RGS12	R796H	RGS box	not specified	VCV003432882	4	3417808	4	3416081	3432882	3586299		NC_000004.12:3416080:G:A	single nucleotide variant	missense variant|5 prime UTR variant	Uncertain significance	Oct 4, 2024	criteria provided, single submitter
NM_001394154.1(RGS12):c.2389G>A (p.Ala797Thr)	RGS12	A797T	RGS box	not specified	VCV003432876	4	3417810	4	3416083	3432876	3586293		NC_000004.12:3416082:G:A	single nucleotide variant	missense variant|5 prime UTR variant	Uncertain significance	Sep 4, 2024	criteria provided, single submitter
NM_001394154.1(RGS12):c.2390C>T (p.Ala797Val)	RGS12	A797V	RGS box	not provided	VCV002654599	4	3417811	4	3416084	2654599	2822364	rs147243770	NC_000004.12:3416083:C:T	single nucleotide variant	missense variant|5 prime UTR variant	Likely benign	Mar 1, 2023	criteria provided, single submitter
NM_001394154.1(RGS12):c.2525C>T (p.Pro842Leu)	RGS12	P842L		not specified	VCV002365004	4	3418737	4	3417010	2365004	2356918	rs140454822	NC_000004.12:3417009:C:T	single nucleotide variant	missense variant	Uncertain significance	Aug 2, 2025	criteria provided, single submitter
NM_001394154.1(RGS12):c.2572G>A (p.Gly858Ser)	RGS12	G858S		not specified	VCV002287195	4	3418784	4	3417057	2287195	2274843	rs369954430	NC_000004.12:3417056:G:A	single nucleotide variant	missense variant	Likely benign	Dec 14, 2021	criteria provided, single submitter
NM_001394154.1(RGS12):c.2664C>G (p.Asp888Glu)	RGS12	D888E		not specified	VCV003945297	4	3419171	4	3417444	3945297	4058434		NC_000004.12:3417443:C:G	single nucleotide variant	missense variant	Uncertain significance	May 6, 2025	criteria provided, single submitter
NM_001394154.1(RGS12):c.2677C>T (p.Arg893Trp)	RGS12	R893W		not specified	VCV004153647	4	3419184	4	3417457	4153647	4261890		NC_000004.12:3417456:C:T	single nucleotide variant	missense variant	Uncertain significance	Aug 23, 2025	criteria provided, single submitter
NM_001394154.1(RGS12):c.2686G>A (p.Ala896Thr)	RGS12	A896T		not specified	VCV003432879	4	3419193	4	3417466	3432879	3586296		NC_000004.12:3417465:G:A	single nucleotide variant	missense variant	Uncertain significance	Oct 19, 2024	criteria provided, single submitter
NM_001394154.1(RGS12):c.2696C>T (p.Ser899Leu)	RGS12	S899L		not specified	VCV002492137	4	3419203	4	3417476	2492137	2471171	rs868458630	NC_000004.12:3417475:C:T	single nucleotide variant	missense variant	Uncertain significance	Mar 1, 2023	criteria provided, single submitter
NM_001394154.1(RGS12):c.2705G>T (p.Arg902Leu)	RGS12	R902L		not specified	VCV002492138	4	3419212	4	3417485	2492138	2471172	rs370795017	NC_000004.12:3417484:G:T	single nucleotide variant	missense variant	Uncertain significance	Mar 1, 2023	criteria provided, single submitter
NM_001394154.1(RGS12):c.2717C>T (p.Thr906Ile)	RGS12	T906I		not specified	VCV002412200	4	3419224	4	3417497	2412200	2393015	rs559823702	NC_000004.12:3417496:C:T	single nucleotide variant	missense variant	Uncertain significance	Oct 12, 2024	criteria provided, single submitter
NM_001394154.1(RGS12):c.2731A>C (p.Lys911Gln)	RGS12	K911Q		not specified	VCV002528187	4	3419238	4	3417511	2528187	2687882	rs762461946	NC_000004.12:3417510:A:C	single nucleotide variant	missense variant	Uncertain significance	Apr 30, 2025	criteria provided, single submitter
NM_001394154.1(RGS12):c.2747G>A (p.Gly916Glu)	RGS12	G916E		not specified	VCV003153800	4	3419254	4	3417527	3153800	3309158	rs764810699	NC_000004.12:3417526:G:A	single nucleotide variant	missense variant	Uncertain significance	Feb 13, 2024	criteria provided, single submitter
NM_001394154.1(RGS12):c.2764G>A (p.Ala922Thr)	RGS12	A922T		not specified	VCV004153646	4	3422371	4	3420644	4153646	4261889		NC_000004.12:3420643:G:A	single nucleotide variant	missense variant	Uncertain significance	Jul 15, 2025	criteria provided, single submitter
NM_001394154.1(RGS12):c.2768T>C (p.Leu923Pro)	RGS12	L923P		not specified	VCV002295325	4	3422375	4	3420648	2295325	2287282	rs1258097404	NC_000004.12:3420647:T:C	single nucleotide variant	missense variant	Uncertain significance	Jun 10, 2022	criteria provided, single submitter
NM_001394154.1(RGS12):c.2774C>T (p.Ala925Val)	RGS12	A925V		not specified	VCV003945294	4	3422381	4	3420654	3945294	4058431		NC_000004.12:3420653:C:T	single nucleotide variant	missense variant	Uncertain significance	Apr 4, 2025	criteria provided, single submitter
NM_001394154.1(RGS12):c.2777A>G (p.Asn926Ser)	RGS12	N926S		not specified	VCV003945292	4	3422384	4	3420657	3945292	4058429		NC_000004.12:3420656:A:G	single nucleotide variant	missense variant	Uncertain significance	Mar 31, 2025	criteria provided, single submitter
NM_001394154.1(RGS12):c.2791C>T (p.Arg931Cys)	RGS12	R931C		not specified	VCV003314084	4	3422398	4	3420671	3314084	3472802		NC_000004.12:3420670:C:T	single nucleotide variant	missense variant	Uncertain significance	Apr 9, 2024	criteria provided, single submitter
NM_001394154.1(RGS12):c.2801C>T (p.Ser934Leu)	RGS12	S934L		not specified	VCV003945272	4	3422408	4	3420681	3945272	4058409		NC_000004.12:3420680:C:T	single nucleotide variant	missense variant	Uncertain significance	Jun 10, 2025	criteria provided, single submitter
NM_001394154.1(RGS12):c.2840C>T (p.Ser947Leu)	RGS12	S947L		not specified	VCV003153801	4	3424104	4	3422377	3153801	3309159	rs367586320	NC_000004.12:3422376:C:T	single nucleotide variant	missense variant	Uncertain significance	Sep 20, 2023	criteria provided, single submitter
NM_001394154.1(RGS12):c.2845G>A (p.Ala949Thr)	RGS12	A949T		not specified	VCV003432898	4	3424109	4	3422382	3432898	3586315		NC_000004.12:3422381:G:A	single nucleotide variant	missense variant	Uncertain significance	Nov 7, 2024	criteria provided, single submitter
NM_001394154.1(RGS12):c.2906C>T (p.Pro969Leu)	RGS12	P969L	First RBD domain	not specified	VCV002532857	4	3424170	4	3422443	2532857	2696127	rs2474797996	NC_000004.12:3422442:C:T	single nucleotide variant	missense variant	Uncertain significance	Apr 4, 2023	criteria provided, single submitter
NM_001394154.1(RGS12):c.2921G>A (p.Cys974Tyr)	RGS12	C974Y	First RBD domain	not specified	VCV002478901	4	3424185	4	3422458	2478901	2458046	rs754410879	NC_000004.12:3422457:G:A	single nucleotide variant	missense variant	Uncertain significance	Jan 24, 2023	criteria provided, single submitter
NM_001394154.1(RGS12):c.2923G>A (p.Val975Met)	RGS12	V975M	First RBD domain	not specified	VCV004153645	4	3424187	4	3422460	4153645	4261888		NC_000004.12:3422459:G:A	single nucleotide variant	missense variant	Uncertain significance	Jul 14, 2025	criteria provided, single submitter
NM_001394154.1(RGS12):c.2944T>C (p.Phe982Leu)	RGS12	F982L	First RBD domain	not specified	VCV004153674	4	3424208	4	3422481	4153674	4261917		NC_000004.12:3422480:T:C	single nucleotide variant	missense variant	Likely benign	Sep 10, 2025	criteria provided, single submitter
NM_001394154.1(RGS12):c.2977G>C (p.Glu993Gln)	RGS12	E993Q	First RBD domain	not specified	VCV002378967	4	3424241	4	3422514	2378967	2361179	rs762050159	NC_000004.12:3422513:G:C	single nucleotide variant	missense variant	Uncertain significance	Aug 12, 2021	criteria provided, single submitter
NM_001394154.1(RGS12):c.2981G>A (p.Arg994Gln)	RGS12	R994Q	First RBD domain	not specified	VCV003432892	4	3424245	4	3422518	3432892	3586309		NC_000004.12:3422517:G:A	single nucleotide variant	missense variant	Uncertain significance	Jul 22, 2024	criteria provided, single submitter
NM_001394154.1(RGS12):c.2995G>T (p.Gly999Trp)	RGS12	G999W	First RBD domain	not specified	VCV003945273	4	3424259	4	3422532	3945273	4058410		NC_000004.12:3422531:G:T	single nucleotide variant	missense variant	Uncertain significance	Apr 2, 2025	criteria provided, single submitter
NM_001394154.1(RGS12):c.3016C>G (p.Leu1006Val)	RGS12	L1006V	First RBD domain	not specified	VCV002514059	4	3424280	4	3422553	2514059	2676954	rs768504028	NC_000004.12:3422552:C:G	single nucleotide variant	missense variant	Uncertain significance	Mar 28, 2023	criteria provided, single submitter
NM_001394154.1(RGS12):c.3026G>A (p.Gly1009Glu)	RGS12	G1009E	First RBD domain	not specified	VCV002310228	4	3424290	4	3422563	2310228	2298278	rs2474799400	NC_000004.12:3422562:G:A	single nucleotide variant	missense variant	Uncertain significance	Sep 6, 2022	criteria provided, single submitter
NM_001394154.1(RGS12):c.3083G>A (p.Arg1028His)	RGS12	R1028H	First RBD domain	not specified	VCV003153803	4	3424681	4	3422954	3153803	3309161	rs775956737	NC_000004.12:3422953:G:A	single nucleotide variant	missense variant	Uncertain significance	Dec 26, 2023	criteria provided, single submitter
NM_001394154.1(RGS12):c.3095G>A (p.Arg1032His)	RGS12	R1032H	First RBD domain	not specified	VCV003314086	4	3424693	4	3422966	3314086	3472804		NC_000004.12:3422965:G:A	single nucleotide variant	missense variant	Uncertain significance	Apr 23, 2024	criteria provided, single submitter
NM_001394154.1(RGS12):c.3118G>T (p.Val1040Phe)	RGS12	V1040F	Second RBD domain	not specified	VCV003314088	4	3425252	4	3423525	3314088	3472806		NC_000004.12:3423524:G:T	single nucleotide variant	missense variant	Uncertain significance	May 12, 2024	criteria provided, single submitter
NM_001394154.1(RGS12):c.3151A>G (p.Lys1051Glu)	RGS12	K1051E	Second RBD domain	not specified	VCV002491978	4	3425285	4	3423558	2491978	2464594	rs2474810479	NC_000004.12:3423557:A:G	single nucleotide variant	missense variant	Uncertain significance	Mar 1, 2023	criteria provided, single submitter
NM_001394154.1(RGS12):c.3166G>A (p.Val1056Ile)	RGS12	V1056I	Second RBD domain	not specified	VCV002210370	4	3425300	4	3423573	2210370	2197706	rs73193395	NC_000004.12:3423572:G:A	single nucleotide variant	missense variant	Uncertain significance	Mar 18, 2025	criteria provided, single submitter
NM_001394154.1(RGS12):c.3170C>T (p.Thr1057Met)	RGS12	T1057M	Second RBD domain	not specified	VCV002369761	4	3425304	4	3423577	2369761	2358586	rs368849204	NC_000004.12:3423576:C:T	single nucleotide variant	missense variant	Uncertain significance	Jan 14, 2025	criteria provided, single submitter
NM_001394154.1(RGS12):c.3187G>A (p.Val1063Met)	RGS12	V1063M	Second RBD domain	not specified	VCV003314079	4	3425321	4	3423594	3314079	3472797		NC_000004.12:3423593:G:A	single nucleotide variant	missense variant	Uncertain significance	May 21, 2024	criteria provided, single submitter
NM_001394154.1(RGS12):c.3190G>T (p.Val1064Leu)	RGS12	V1064L	Second RBD domain	not specified	VCV004153644	4	3425324	4	3423597	4153644	4261887		NC_000004.12:3423596:G:T	single nucleotide variant	missense variant	Uncertain significance	Aug 29, 2025	criteria provided, single submitter
NM_001394154.1(RGS12):c.3250C>A (p.Pro1084Thr)	RGS12	P1084T	Second RBD domain	not specified	VCV003945271	4	3427206	4	3425479	3945271	4058408		NC_000004.12:3425478:C:A	single nucleotide variant	missense variant	Uncertain significance	May 6, 2025	criteria provided, single submitter
NM_001394154.1(RGS12):c.3254T>C (p.Leu1085Pro)	RGS12	L1085P	Second RBD domain	not specified	VCV003945289	4	3427210	4	3425483	3945289	4058426		NC_000004.12:3425482:T:C	single nucleotide variant	missense variant	Uncertain significance	Mar 20, 2025	criteria provided, single submitter
NM_001394154.1(RGS12):c.3275C>T (p.Ser1092Leu)	RGS12	S1092L	Second RBD domain	not specified	VCV003945282	4	3427231	4	3425504	3945282	4058419		NC_000004.12:3425503:C:T	single nucleotide variant	missense variant	Uncertain significance	May 6, 2025	criteria provided, single submitter
NM_001394154.1(RGS12):c.3291G>C (p.Gln1097His)	RGS12	Q1097H	Second RBD domain	not specified	VCV002287682	4	3427247	4	3425520	2287682	2282672	rs148923822	NC_000004.12:3425519:G:C	single nucleotide variant	missense variant	Uncertain significance	Dec 14, 2021	criteria provided, single submitter
NM_001394154.1(RGS12):c.3314A>T (p.Asp1105Val)	RGS12	D1105V		not specified	VCV003945277	4	3427270	4	3425543	3945277	4058414		NC_000004.12:3425542:A:T	single nucleotide variant	missense variant	Uncertain significance	Mar 22, 2025	criteria provided, single submitter
NM_001394154.1(RGS12):c.3337G>A (p.Ala1113Thr)	RGS12	A1113T		not specified	VCV004153643	4	3429822	4	3428095	4153643	4261886		NC_000004.12:3428094:G:A	single nucleotide variant	missense variant	Likely benign	Aug 25, 2025	criteria provided, single submitter
NM_001394154.1(RGS12):c.3379G>A (p.Val1127Ile)	RGS12	V1127I		not specified	VCV002410380	4	3429864	4	3428137	2410380	2392517	rs750160314	NC_000004.12:3428136:G:A	single nucleotide variant	missense variant	Uncertain significance	Apr 3, 2025	criteria provided, single submitter
NM_001394154.1(RGS12):c.3397A>C (p.Asn1133His)	RGS12	N1133H		not specified	VCV002322178	4	3429882	4	3428155	2322178	2311941	rs2474848067	NC_000004.12:3428154:A:C	single nucleotide variant	missense variant	Uncertain significance	Nov 3, 2022	criteria provided, single submitter
NM_001394154.1(RGS12):c.3404C>T (p.Ser1135Leu)	RGS12	S1135L		not specified	VCV004153642	4	3429889	4	3428162	4153642	4265348		NC_000004.12:3428161:C:T	single nucleotide variant	missense variant	Uncertain significance	Aug 27, 2025	criteria provided, single submitter
NM_001394154.1(RGS12):c.3410C>T (p.Thr1137Met)	RGS12	T1137M		not specified	VCV002268155	4	3429895	4	3428168	2268155	2257127	rs777956928	NC_000004.12:3428167:C:T	single nucleotide variant	missense variant	Uncertain significance	Jul 21, 2021	criteria provided, single submitter
NM_001394154.1(RGS12):c.3413G>T (p.Gly1138Val)	RGS12	G1138V		not specified	VCV004153660	4	3430286	4	3428559	4153660	4261903		NC_000004.12:3428558:G:T	single nucleotide variant	missense variant|intron variant	Uncertain significance	Aug 4, 2025	criteria provided, single submitter
NM_001394154.1(RGS12):c.3487C>T (p.Arg1163Trp)	RGS12	R1163W		not specified	VCV003788739	4	3430360	4	3428633	3788739	3902536		NC_000004.12:3428632:C:T	single nucleotide variant	missense variant|intron variant	Uncertain significance	Feb 20, 2025	criteria provided, single submitter
NM_001394154.1(RGS12):c.3511A>G (p.Ile1171Val)	RGS12	I1171V		not specified	VCV004153628	4	3430384	4	3428657	4153628	4265334		NC_000004.12:3428656:A:G	single nucleotide variant	missense variant|intron variant	Uncertain significance	Aug 24, 2025	criteria provided, single submitter
NM_001394154.1(RGS12):c.3521T>C (p.Ile1174Thr)	RGS12	I1174T		not specified	VCV003314091	4	3430394	4	3428667	3314091	3472809		NC_000004.12:3428666:T:C	single nucleotide variant	missense variant|intron variant	Uncertain significance	Jun 11, 2024	criteria provided, single submitter
NM_001394154.1(RGS12):c.3533A>T (p.Lys1178Ile)	RGS12	K1178I		not specified	VCV003945270	4	3430406	4	3428679	3945270	4058407		NC_000004.12:3428678:A:T	single nucleotide variant	missense variant|intron variant	Uncertain significance	May 19, 2025	criteria provided, single submitter
NM_001394154.1(RGS12):c.3574G>T (p.Glu1192Ter)	RGS12	E1192*	GoLoco motif		VCV004305413	4	3432142	4	3430415	4305413	4419658		NC_000004.12:3430414:G:T	single nucleotide variant	nonsense|missense variant
NM_001394154.1(RGS12):c.3637G>T (p.Asp1213Tyr)	RGS12	D1213Y		not specified	VCV002333711	4	3432205	4	3430478	2333711	2321300	rs2474866366	NC_000004.12:3430477:G:T	single nucleotide variant	missense variant|3 prime UTR variant	Uncertain significance	Dec 6, 2022	criteria provided, single submitter
NM_001394154.1(RGS12):c.3662G>A (p.Arg1221His)	RGS12	R1221H		not specified	VCV004153630	4	3432230	4	3430503	4153630	4265336		NC_000004.12:3430502:G:A	single nucleotide variant	missense variant|3 prime UTR variant	Uncertain significance	Aug 25, 2025	criteria provided, single submitter
NM_001394154.1(RGS12):c.3692T>G (p.Leu1231Arg)	RGS12	L1231R		not specified	VCV003945293	4	3432260	4	3430533	3945293	4058430		NC_000004.12:3430532:T:G	single nucleotide variant	missense variant|3 prime UTR variant	Uncertain significance	Apr 1, 2025	criteria provided, single submitter
NM_001394154.1(RGS12):c.3695C>G (p.Pro1232Arg)	RGS12	P1232R		not specified	VCV002602822	4	3432263	4	3430536	2602822	2771387	rs200477499	NC_000004.12:3430535:C:G	single nucleotide variant	missense variant|3 prime UTR variant	Uncertain significance	Jul 19, 2023	criteria provided, single submitter
NM_001394154.1(RGS12):c.3697A>G (p.Thr1233Ala)	RGS12	T1233A		not specified	VCV003945287	4	3432265	4	3430538	3945287	4058424		NC_000004.12:3430537:A:G	single nucleotide variant	missense variant|3 prime UTR variant	Uncertain significance	May 17, 2025	criteria provided, single submitter
NM_001394154.1(RGS12):c.3709G>A (p.Val1237Met)	RGS12	V1237M		not specified	VCV003945296	4	3432277	4	3430550	3945296	4058433		NC_000004.12:3430549:G:A	single nucleotide variant	missense variant|3 prime UTR variant	Likely benign	Apr 28, 2025	criteria provided, single submitter
NM_001394154.1(RGS12):c.3724A>C (p.Ser1242Arg)	RGS12	S1242R		not specified	VCV003945299	4	3432292	4	3430565	3945299	4058436		NC_000004.12:3430564:A:C	single nucleotide variant	missense variant|3 prime UTR variant	Uncertain significance	May 15, 2025	criteria provided, single submitter
NM_001394154.1(RGS12):c.3734G>C (p.Ser1245Thr)	RGS12	S1245T		not specified	VCV002570430	4	3432302	4	3430575	2570430	2731877	rs752445196	NC_000004.12:3430574:G:C	single nucleotide variant	missense variant|3 prime UTR variant	Uncertain significance	Jun 18, 2025	criteria provided, single submitter
NM_001394154.1(RGS12):c.3751C>G (p.Arg1251Gly)	RGS12	R1251G		not specified	VCV003153808	4	3432319	4	3430592	3153808	3309166	rs142339779	NC_000004.12:3430591:C:G	single nucleotide variant	missense variant|3 prime UTR variant	Uncertain significance	Dec 26, 2023	criteria provided, single submitter
NM_001394154.1(RGS12):c.3752G>A (p.Arg1251Gln)	RGS12	R1251Q		not specified	VCV002357997	4	3432320	4	3430593	2357997	2348608	rs774712714	NC_000004.12:3430592:G:A	single nucleotide variant	missense variant|3 prime UTR variant	Uncertain significance	Aug 11, 2025	criteria provided, single submitter
NM_001394154.1(RGS12):c.3758G>C (p.Ser1253Thr)	RGS12	S1253T		not specified	VCV002602484	4	3432326	4	3430599	2602484	2771050	rs762240572	NC_000004.12:3430598:G:C	single nucleotide variant	missense variant|3 prime UTR variant	Uncertain significance	Aug 14, 2023	criteria provided, single submitter
NM_001394154.1(RGS12):c.3761C>T (p.Ala1254Val)	RGS12	A1254V		not specified	VCV002531383	4	3432329	4	3430602	2531383	2692013	rs768201061	NC_000004.12:3430601:C:T	single nucleotide variant	missense variant|3 prime UTR variant	Uncertain significance	Mar 29, 2023	criteria provided, single submitter
NM_001394154.1(RGS12):c.3763T>C (p.Ser1255Pro)	RGS12	S1255P		not specified	VCV002252923	4	3432331	4	3430604	2252923	2246227	rs773830368	NC_000004.12:3430603:T:C	single nucleotide variant	missense variant|3 prime UTR variant	Likely benign	Dec 28, 2022	criteria provided, single submitter
NM_001394154.1(RGS12):c.3775G>A (p.Glu1259Lys)	RGS12	E1259K		not specified	VCV004153637	4	3432343	4	3430616	4153637	4265343		NC_000004.12:3430615:G:A	single nucleotide variant	missense variant|3 prime UTR variant	Uncertain significance	Aug 5, 2025	criteria provided, single submitter
NM_001394154.1(RGS12):c.3782G>C (p.Trp1261Ser)	RGS12	W1261S		not specified	VCV003788742	4	3432350	4	3430623	3788742	3902539		NC_000004.12:3430622:G:C	single nucleotide variant	missense variant|3 prime UTR variant	Uncertain significance	Jan 22, 2025	criteria provided, single submitter
NM_001394154.1(RGS12):c.3793C>A (p.Gln1265Lys)	RGS12	Q1265K		not specified	VCV003945285	4	3432361	4	3430634	3945285	4058422		NC_000004.12:3430633:C:A	single nucleotide variant	missense variant|3 prime UTR variant	Uncertain significance	May 26, 2025	criteria provided, single submitter
NM_001394154.1(RGS12):c.3805G>A (p.Asp1269Asn)	RGS12	D1269N		not specified	VCV004153655	4	3432373	4	3430646	4153655	4261898		NC_000004.12:3430645:G:A	single nucleotide variant	missense variant|3 prime UTR variant	Uncertain significance	Jun 16, 2025	criteria provided, single submitter
NM_001394154.1(RGS12):c.3812C>T (p.Pro1271Leu)	RGS12	P1271L		not specified	VCV004153641	4	3432380	4	3430653	4153641	4265347		NC_000004.12:3430652:C:T	single nucleotide variant	missense variant|3 prime UTR variant	Uncertain significance	Sep 1, 2025	criteria provided, single submitter
NM_001394154.1(RGS12):c.3815C>A (p.Ser1272Tyr)	RGS12	S1272Y		not specified	VCV002233253	4	3432383	4	3430656	2233253	2223994	rs2474868021	NC_000004.12:3430655:C:A	single nucleotide variant	missense variant|3 prime UTR variant	Uncertain significance	Jun 18, 2021	criteria provided, single submitter
NM_001394154.1(RGS12):c.3824C>T (p.Pro1275Leu)	RGS12	P1275L		not specified	VCV003945278	4	3432392	4	3430665	3945278	4058415		NC_000004.12:3430664:C:T	single nucleotide variant	missense variant|3 prime UTR variant	Uncertain significance	Apr 30, 2025	criteria provided, single submitter
NM_001394154.1(RGS12):c.3832G>C (p.Ala1278Pro)	RGS12	A1278P		not specified	VCV003153809	4	3432400	4	3430673	3153809	3309167	rs761279798	NC_000004.12:3430672:G:C	single nucleotide variant	missense variant|3 prime UTR variant	Uncertain significance	Jan 4, 2024	criteria provided, single submitter
NM_001394154.1(RGS12):c.3844C>G (p.Pro1282Ala)	RGS12	P1282A		not specified	VCV004153652	4	3432412	4	3430685	4153652	4261895		NC_000004.12:3430684:C:G	single nucleotide variant	missense variant|3 prime UTR variant	Uncertain significance	Jul 14, 2025	criteria provided, single submitter
NM_001394154.1(RGS12):c.3844C>T (p.Pro1282Ser)	RGS12	P1282S		not specified	VCV003945279	4	3432412	4	3430685	3945279	4058416		NC_000004.12:3430684:C:T	single nucleotide variant	missense variant|3 prime UTR variant	Uncertain significance	May 24, 2025	criteria provided, single submitter
NM_001394154.1(RGS12):c.3860C>G (p.Thr1287Arg)	RGS12	T1287R		not specified	VCV003945302	4	3432428	4	3430701	3945302	4058439		NC_000004.12:3430700:C:G	single nucleotide variant	missense variant|3 prime UTR variant	Uncertain significance	Jun 4, 2025	criteria provided, single submitter
NM_001394154.1(RGS12):c.3860C>T (p.Thr1287Met)	RGS12	T1287M		not specified	VCV002366353	4	3432428	4	3430701	2366353	2347274	rs762315278	NC_000004.12:3430700:C:T	single nucleotide variant	missense variant|3 prime UTR variant	Uncertain significance	Sep 30, 2021	criteria provided, single submitter
NM_001394154.1(RGS12):c.3862A>T (p.Thr1288Ser)	RGS12	T1288S		not specified	VCV003945281	4	3432430	4	3430703	3945281	4058418		NC_000004.12:3430702:A:T	single nucleotide variant	missense variant|3 prime UTR variant	Uncertain significance	Apr 8, 2025	criteria provided, single submitter
NM_001394154.1(RGS12):c.3868C>A (p.Pro1290Thr)	RGS12	P1290T		not specified	VCV003153810	4	3432436	4	3430709	3153810	3309168	rs535694501	NC_000004.12:3430708:C:A	single nucleotide variant	missense variant|3 prime UTR variant	Uncertain significance	Sep 29, 2023	criteria provided, single submitter
NM_001394154.1(RGS12):c.3868C>G (p.Pro1290Ala)	RGS12	P1290A		not specified	VCV002568742	4	3432436	4	3430709	2568742	2731511	rs535694501	NC_000004.12:3430708:C:G	single nucleotide variant	missense variant|3 prime UTR variant	Uncertain significance	Apr 6, 2023	criteria provided, single submitter
NM_001394154.1(RGS12):c.3868C>T (p.Pro1290Ser)	RGS12	P1290S		not specified	VCV002220027	4	3432436	4	3430709	2220027	2217254	rs535694501	NC_000004.12:3430708:C:T	single nucleotide variant	missense variant|3 prime UTR variant	Uncertain significance	Aug 26, 2022	criteria provided, single submitter
NM_001394154.1(RGS12):c.3869C>A (p.Pro1290His)	RGS12	P1290H		not specified	VCV002352768	4	3432437	4	3430710	2352768	2333282	rs201575073	NC_000004.12:3430709:C:A	single nucleotide variant	missense variant|3 prime UTR variant	Uncertain significance	Aug 27, 2024	criteria provided, single submitter
NM_001394154.1(RGS12):c.3914C>T (p.Pro1305Leu)	RGS12	P1305L		not specified	VCV002313008	4	3432482	4	3430755	2313008	2302783	rs778998135	NC_000004.12:3430754:C:T	single nucleotide variant	missense variant|3 prime UTR variant	Uncertain significance	Sep 22, 2022	criteria provided, single submitter
NM_001394154.1(RGS12):c.3916G>A (p.Val1306Ile)	RGS12	V1306I		not specified	VCV004153648	4	3432484	4	3430757	4153648	4261891		NC_000004.12:3430756:G:A	single nucleotide variant	missense variant|3 prime UTR variant	Uncertain significance	Aug 30, 2025	criteria provided, single submitter
NM_001394154.1(RGS12):c.3917T>G (p.Val1306Gly)	RGS12	V1306G		not specified	VCV003153812	4	3432485	4	3430758	3153812	3309170	rs747391665	NC_000004.12:3430757:T:G	single nucleotide variant	missense variant|3 prime UTR variant	Uncertain significance	Oct 10, 2023	criteria provided, single submitter
NM_001394154.1(RGS12):c.3919T>A (p.Ser1307Thr)	RGS12	S1307T		not specified	VCV003153813	4	3432487	4	3430760	3153813	3309171	rs771255511	NC_000004.12:3430759:T:A	single nucleotide variant	missense variant|3 prime UTR variant	Uncertain significance	Oct 10, 2023	criteria provided, single submitter
NM_001394154.1(RGS12):c.3925G>A (p.Ala1309Thr)	RGS12	A1309T		not specified	VCV003153814	4	3432493	4	3430766	3153814	3309172	rs144400688	NC_000004.12:3430765:G:A	single nucleotide variant	missense variant|3 prime UTR variant	Uncertain significance	Mar 4, 2024	criteria provided, single submitter
NM_001394154.1(RGS12):c.3926C>T (p.Ala1309Val)	RGS12	A1309V		not specified	VCV002218911	4	3432494	4	3430767	2218911	2213563	rs774020891	NC_000004.12:3430766:C:T	single nucleotide variant	missense variant|3 prime UTR variant	Uncertain significance	Oct 6, 2021	criteria provided, single submitter
NM_001394154.1(RGS12):c.3943C>G (p.Gln1315Glu)	RGS12	Q1315E		not specified	VCV003314087	4	3432511	4	3430784	3314087	3472805		NC_000004.12:3430783:C:G	single nucleotide variant	missense variant|3 prime UTR variant	Uncertain significance	Apr 26, 2024	criteria provided, single submitter
NM_001394154.1(RGS12):c.3985A>T (p.Ile1329Phe)	RGS12	I1329F		not specified	VCV004153651	4	3432553	4	3430826	4153651	4261894		NC_000004.12:3430825:A:T	single nucleotide variant	missense variant|3 prime UTR variant	Uncertain significance	Aug 12, 2025	criteria provided, single submitter
NM_001394154.1(RGS12):c.3992C>T (p.Thr1331Met)	RGS12	T1331M		not specified	VCV004153626	4	3432560	4	3430833	4153626	4265332		NC_000004.12:3430832:C:T	single nucleotide variant	missense variant|3 prime UTR variant	Uncertain significance	Jun 18, 2025	criteria provided, single submitter
NM_001394154.1(RGS12):c.4009G>A (p.Val1337Met)	RGS12	V1337M		not specified	VCV002223475	4	3432577	4	3430850	2223475	2218104	rs376493267	NC_000004.12:3430849:G:A	single nucleotide variant	missense variant|3 prime UTR variant	Uncertain significance	Nov 30, 2022	criteria provided, single submitter
NM_001394154.1(RGS12):c.4015G>A (p.Glu1339Lys)	RGS12	E1339K		not specified	VCV002330805	4	3432583	4	3430856	2330805	2317533	rs746674744	NC_000004.12:3430855:G:A	single nucleotide variant	missense variant|3 prime UTR variant	Uncertain significance	Dec 1, 2022	criteria provided, single submitter
NM_001394154.1(RGS12):c.4022C>T (p.Thr1341Ile)	RGS12	T1341I		not specified	VCV003788745	4	3432590	4	3430863	3788745	3902542		NC_000004.12:3430862:C:T	single nucleotide variant	missense variant|3 prime UTR variant	Uncertain significance	Jan 27, 2025	criteria provided, single submitter
NM_001394154.1(RGS12):c.4022C>A (p.Thr1341Asn)	RGS12	T1341N		not specified	VCV003153815	4	3432590	4	3430863	3153815	3309173	rs1029769234	NC_000004.12:3430862:C:A	single nucleotide variant	missense variant|3 prime UTR variant	Uncertain significance	Feb 17, 2024	criteria provided, single submitter
NM_001394154.1(RGS12):c.4052C>T (p.Pro1351Leu)	RGS12	P1351L		not specified	VCV004153627	4	3432620	4	3430893	4153627	4265333		NC_000004.12:3430892:C:T	single nucleotide variant	missense variant|3 prime UTR variant	Uncertain significance	Aug 30, 2025	criteria provided, single submitter
NM_001394154.1(RGS12):c.4111C>T (p.Pro1371Ser)	RGS12	P1371S		not specified	VCV002330555	4	3432679	4	3430952	2330555	2317283	rs1352192593	NC_000004.12:3430951:C:T	single nucleotide variant	missense variant|3 prime UTR variant	Uncertain significance	Dec 1, 2022	criteria provided, single submitter
NM_001394154.1(RGS12):c.4126C>G (p.His1376Asp)	RGS12	H1376D		not specified	VCV003945290	4	3441193	4	3439466	3945290	4058427		NC_000004.12:3439465:C:G	single nucleotide variant	missense variant	Uncertain significance	Mar 22, 2025	criteria provided, single submitter
NM_001394154.1(RGS12):c.4145C>T (p.Pro1382Leu)	RGS12	P1382L		not specified	VCV004153657	4	3441212	4	3439485	4153657	4261900		NC_000004.12:3439484:C:T	single nucleotide variant	missense variant	Uncertain significance	Aug 6, 2025	criteria provided, single submitter
NM_001394154.1(RGS12):c.4166T>C (p.Val1389Ala)	RGS12	V1389A		not specified	VCV002532015	4	3441233	4	3439506	2532015	2689074	rs933272594	NC_000004.12:3439505:T:C	single nucleotide variant	missense variant	Uncertain significance	Mar 31, 2023	criteria provided, single submitter
NM_001394154.1(RGS12):c.4192G>A (p.Gly1398Arg)	RGS12	G1398R		not specified	VCV002319965	4	3441259	4	3439532	2319965	2314051	rs150159451	NC_000004.12:3439531:G:A	single nucleotide variant	missense variant	Uncertain significance	Nov 8, 2024	criteria provided, single submitter
NM_001394154.1(RGS12):c.4196G>A (p.Arg1399Gln)	RGS12	R1399Q		not specified	VCV003432901	4	3441263	4	3439536	3432901	3586318		NC_000004.12:3439535:G:A	single nucleotide variant	missense variant	Likely benign	Dec 4, 2024	criteria provided, single submitter
NM_001394154.1(RGS12):c.4205G>T (p.Gly1402Val)	RGS12	G1402V		not specified	VCV004153656	4	3441272	4	3439545	4153656	4261899		NC_000004.12:3439544:G:T	single nucleotide variant	missense variant	Uncertain significance	Sep 11, 2025	criteria provided, single submitter
NM_001394154.1(RGS12):c.4223C>T (p.Ala1408Val)	RGS12	A1408V		not specified	VCV004153625	4	3441290	4	3439563	4153625	4265331		NC_000004.12:3439562:C:T	single nucleotide variant	missense variant	Uncertain significance	Aug 8, 2025	criteria provided, single submitter
NM_001394154.1(RGS12):c.4229C>T (p.Pro1410Leu)	RGS12	P1410L		not specified	VCV003945305	4	3441296	4	3439569	3945305	4058442		NC_000004.12:3439568:C:T	single nucleotide variant	missense variant	Uncertain significance	Jun 11, 2025	criteria provided, single submitter
NM_001394154.1(RGS12):c.4318A>G (p.Ser1440Gly)	RGS12	S1440G		not specified	VCV002402538	4	3441385	4	3439658	2402538	2394805	rs371011948	NC_000004.12:3439657:A:G	single nucleotide variant	missense variant	Uncertain significance	Oct 4, 2022	criteria provided, single submitter
NM_001394154.1(RGS12):c.4321G>A (p.Ala1441Thr)	RGS12	A1441T		not specified	VCV003153817	4	3441388	4	3439661	3153817	3309175	rs368756989	NC_000004.12:3439660:G:A	single nucleotide variant	missense variant	Uncertain significance	Jan 2, 2024	criteria provided, single submitter
NM_001394154.1(RGS12):c.4331C>A (p.Ala1444Asp)	RGS12	A1444D		not specified	VCV002245193	4	3441398	4	3439671	2245193	2241097	rs111348869	NC_000004.12:3439670:C:A	single nucleotide variant	missense variant	Uncertain significance	Aug 13, 2021	criteria provided, single submitter
NM_001394154.1(RGS12):c.4339G>A (p.Val1447Ile)	RGS12	V1447I		not specified	VCV003153818	4	3441406	4	3439679	3153818	3309176	rs950260405	NC_000004.12:3439678:G:A	single nucleotide variant	missense variant	Uncertain significance	Apr 7, 2022	criteria provided, single submitter
Human RGS12 (UniProt O14924) domain definitions (according to SMART.embl.de)
PDZ domain (aa 30 to 99):
30-AGYGFTLSGQAPCVLSCVMRGSPADFVGLRAGDQILAVNEINVKKASHEDVVKLIGKCSGVLHMVIAEGV-99
PTB domain (aa 225 to 374):
225‑ILNVAMIVGYLGSIELPSTSSNLESDSLQAIRGCMRRLRAEQKIHSLVTMKIMHDCVQLSTDKAGVVAEYPAEKLAFSAVCPDDRRFFGLVTMQTNDDGSLAQEEEGALRTSCHVFMVDPDLFNHKIHQGIARRFGFECTADPDTNGCLE-374
RGS box (aa 715 to 832):
715‑SFERLLQDPVGVRYFSDFLRKEFSEENILFWQACEYFNHVPAHDKKELSYRAREIFSKFLCSKATTPVNIDSQAQLADDVLRAPHPDMFKEQQLQIFNLMKFDSYTRFLKSPLYQECI-832
First RBD domain (aa 962 to 1032):
962‑KHCCIHLPDGTSCVVAVKAGFSIKDILSGLCERHGINGAAADLFLVGGDKPLVLHQDSSILESRDLRLEKR-1032
Second RBD domain (aa 1034 to 1104):
1034‑LFRLDLVPINRSVGLKAKPTKPVTEVLRPVVARYGLDLSGLLVRLSGEKEPLDLGAPISSLDGQRVVLEEK-1104
GoLoco motif (aa 1187 to 1209):
1187‑LFRLDLVPINRSVGLKAKPTKPVTEVLRPVVARYGLDLSGLLVRLSGEKEPLDLGAPISSLDGQRVVLEEK-1209
